# Supplementary material for: The structural pathology for hypophosphatasia caused by malfunctional tissue non-specific alkaline phosphatase
Source: Nat Commun. 2023 Jul 8;14:4048. doi: 10.1038/s41467-023-39833-3 (PMC10329691; doi:10.1038/s41467-023-39833-3)
Supplement: Supplementary file 4 — Supplementary Data 1 [file 41467_2023_39833_MOESM4_ESM.xlsx]

## Sheet: Sheet1 
Site of structure	Location	Base change	Amino acid change	Amino acid change old nomenclature	References
calcium binding site	Exon7	c.667C>T	p.Arg223Trp	Arg206Trp	1
calcium binding site	Exon7	c.668G>A	p.Arg223Gln	Arg206Gln	2
calcium binding site	Exon7	c.670A>G	p.Lys224Glu	Lys207Glu	3
calcium binding site	Exon7	c.704A>G	p.Glu235Gly	Glu218Gly	4
calcium binding site	Exon8	c.814C>T	p.Arg272Cys	Arg255Cys	5
calcium binding site	Exon8	c.815G>T	p.Arg272Leu	Arg255Leu	5
calcium binding site	Exon8	c.815G>A	p.Arg272His	Arg255His	6,7
calcium binding site	Exon9	c.865C>T	p.Leu289Phe	Leu272Phe	8
calcium binding site	Exon9	c.871G>A	p.Glu291Lys	Glu274Lys	1
calcium binding site	Exon9	c.871G>C	p.Glu291Gln	Glu274Gln	9
calcium binding site	Exon9	c.874C>A	p.Pro292Thr/p.Pro292Leu	Pro275Thr/Leu	7,10
calcium binding site	Exon9	c.881A>C	p.Asp294Ala	Asp277Ala	2
calcium binding site	Exon9	c.884T>C	p.Met295Thr	Met278Thr	7
calcium binding site	Exon9	c.917A>T	p.Asp306Val	Asp289Val	11
calcium binding site	Exon9	c.920C>T	p.Pro307Leu	Pro290Leu	12
catalytic site	Exon4	c.188G>T	p.Gly63Val	Gly46Val	13
catalytic site	Exon5	c.330T>C	p.Ser110Ser	Ser93Ser	14
catalytic site	Exon6	c.500C>T	p.Thr167Met	Thr150Met	15,16
catalytic site	Exon6	c.508A>G	p.Asn170Asp	Asn153Asp	1
catalytic site	Exon6	c.511C>T	p.His171Tyr	His154Tyr	11
catalytic site	Exon6	c.512A>G	p.His171Arg	His154Arg	17
catalytic site	Exon6	c.518C>T	p.Thr173Ile	Thr156Ile	9
catalytic site	Exon10	c.1000G>C	p.Gly334Arg	Gly317Arg	18
catalytic site	Exon10	c.1001G>A	p.Gly334Asp	Gly317Asp	19,20
catalytic site	Exon10	c.1004G>C	p.Arg335Thr	Arg318Thr	9
catalytic site	Exon10	c.1010A>G	p.Asp337Gly	Asp320Gly	16
catalytic site	Exon10	c.1022A>G	p.His341Arg	His324Arg	9
catalytic site	Exon10	c.1132G>T	p.Asp378Tyr	Asp361Tyr	9
catalytic site	Exon10	c.1133A>T	p.Asp378Val	Asp361Val	21
catalytic site	Exon10	c.1135C>A	p.His379Asn	His362Asn	10
catalytic site	Exon10	c.1142A>G	p.His381Arg	His364Arg	22
catalytic site	Exon12	c.1361A>G	p.His454Arg	His437Arg	9
catalytic site	Exon12	c.1363G>A	p.Gly455Ser	Gly438Ser	23
catalytic site	Exon6	c.550C>T	p.Arg184Trp	Arg167Trp	1
dimer interface	Exon3	c.98C>T	p.Ala33Val	Ala16Val	21,24
dimer interface	Exon3	c.106A>C	p.Thr36Pro	Thr19Pro	6
dimer interface	Exon3	c.119C>T	p.Ala40Val	Ala23Val	1,9
dimer interface	Exon4	c.194C>A	p.Ser65Tyr	Ser48Tyr	25
dimer interface	Exon4	c.203C>T	p.Thr68Met	Thr51Met	26,27
dimer interface	Exon4	c.211C>T	p.Arg71Cys	Arg54Cys	21
dimer interface	Exon4	c.211C>A	p.Arg71Ser	Arg54Ser	26
dimer interface	Exon4	c.212G>C	p.Arg71Pro	Arg54Pro	21
dimer interface	Exon4	c.212G>A	p.Arg71His	Arg54His	4,27
dimer interface	Exon4	c.215T>C	p.Ile72Thr	Ile55Thr	18
dimer interface	Exon4	c.214A>G	p.Ile72Val	Ile55Val	6
dimer interface	Exon4	c.244G > A	p.Gly82Arg	Gly65Arg	14
dimer interface	Exon4	c.277C>T	p.Pro93Ser	Pro76Ser	9
dimer interface	Exon4	c.283G>A	p.Val95Met	Val78Met	9
dimer interface	Exon5	c.299C>T	p.Thr100Met	Thr83Met	28,29
dimer interface	Exon5	c.314C>A	p.Ala105Asp	Ala88Asp	9
dimer interface	Exon5	c.323C>T	p.Pro108Leu	Pro91Leu	30
dimer interface	Exon5	c.395C>T	p.Ala132Val	Ala115Val	31
dimer interface	Exon5	c.400_401DELINSCA	p.Thr134His	Thr117His	2,32
dimer interface	Exon5	c.401C>A	p.Thr134Asn	Thr117Asn	22
dimer interface	Exon5	c.406C>T	p.Arg136Cys	Arg119Cys	33
dimer interface	Exon5	c.407G>T	p.Arg136Leu	Arg119Leu	34
dimer interface	Exon5	c.443C>T	p.Thr148Ile	Thr131Ile	5
dimer interface	Exon10	c.1144G>A	p.Val382Ile	Val365Ile	35
dimer interface	Exon10	c.1162T>C	p.Tyr388His	Tyr371His	34
dimer interface	Exon10	c.1166C>A	p.Thr389Asn	Thr372Asn	34
dimer interface	Exon10	c.1171C>T	p.Arg391Cys	Arg374Cys	36
dimer interface	Exon10	c.1172G>A	p.Arg391His	Arg374His	26
dimer interface	Exon10	c.1183A>G	p.Ile395Val	Ile378Val	37
dimer interface	Exon11	c.1217A>G	p.Asp406Gly	Asp389Gly	22
dimer interface	Exon11	c.1240C>A	p.Leu414Met	Leu397Met	2
dimer interface	Exon11	c.1250A>G	p.Asn417Ser	Asn400Ser	18
dimer interface	Exon11	c.1258G>A	p.Gly420Ser	Gly403Ser	38
dimer interface	Exon11	c.1259G>C	p.Gly420Ala	Gly403Ala	18
dimer interface	Exon11	c.1259G>A	p.Gly420Asp	Gly403Asp	9
dimer interface	Exon11	c.1265A>G	p.Lys422Arg	Lys405Arg	9
dimer interface	Exon11	c.1268T>C	p.Val423Ala	Val406Ala	4
dimer interface	Exon11	c.1276G>T	p.Gly426Cys	Gly409Cys	39
dimer interface	Exon11	c.1276G>A	p.Gly426Ser	Gly409Ser	40
dimer interface	Exon11	c.1277G>A	p.Gly426Asp	Gly409Asp	2
dimer interface	Exon11	c.1283G>A	p.Arg428Gln	Arg411Gln	9
dimer interface	Exon12	c.1327G>A	p.Ala443Thr	Ala426Thr	40
dimer interface	Exon12	c.1328C>T	p.Ala443Val	Ala426Val	18
dimer interface	Exon12	c.1333T>C	p.Ser445Pro	Ser428Pro	1,36
dimer interface	Exon12	c.1348C>T	p.Arg450Cys	Arg433Cys	1
dimer interface	Exon12	c.1354G>A	p.Glu452Lys	Glu435Lys	5
dimer interface	Exon12	c.1366G>T	p.Gly456Trp	Gly439Trp	18
dimer interface	Exon12	c.1366G>A	p.Gly456Arg	Gly439Arg	41
dimer interface	Exon12	c.1367G>A	p.Gly456Glu	Gly439Glu	9
dimer interface	Exon12	c.1375G>T	p.Val459Leu	Val442Leu	18
dimer interface	Exon12	c.1426G>A	p.Glu476Lys	Glu459Lys	11
dimer interface	Exon12	c.1427A>C	p.Glu476Ala	Glu459Ala	11
dimer interface	Exon12	c.1433A>T	p.Asn478Ile	Asn461Ile	13
dimer interface	Exon3	c.85T>C	p.Trp29Arg	Trp12Arg	42
disulfide bond site	Exon12	c.1483G>A	p.Gly495Ser	Gly478Ser	28
high oligomer interface	Exon3	c.82T>G	p.Tyr28Asp	Tyr11Asp	34
high oligomer interface	Exon3	c.83A>G	p.Tyr28Cys	Tyr11Cys	4
high oligomer interface	Exon3	c.146A>T	p.Asn49Ile	Asn32Ile	6
high oligomer interface	Exon4	c.227A>G	p.Gln76Arg	Gln59Arg	43
high oligomer interface	Exon5	c.454C>T	p.Arg152Cys	Arg135Cys	44
high oligomer interface	Exon5	c.455G>A	p.Arg152His	Arg135His	4
high oligomer interface	Exon5	c.466G>T	p.Asp156Tyr	Asp139Tyr	45
high oligomer interface	Exon6	c.629A>G	p.His210Arg	His193Phe	16
high oligomer interface	Exon7	c.791A>G	p.Lys264Arg	Lys247Arg	46
high oligomer interface	Exon9	c.931G>A	p.Glu311Lys	Glu294Lys	5
high oligomer interface	Exon10	c.1070G>T	p.Arg357Leu	Arg340Leu	47
high oligomer interface	Exon10	c.1097C>A	p.Thr366Asn	Thr349Asn	45
high oligomer interface	Exon10	c.1103C>T	p.Ser368Leu	Ser351Leu	9
high oligomer interface	Exon10	c.1101_1103DEL	p.Ser368del	Ser351del	NM_000478.6(ALPL)
high oligomer interface	Exon12	c.1466G>C	p.Cys489Ser	Cys472Ser	22
high oligomer interface	Exon12	c.1468A>T	p.Ile490Phe	Ile473Phe	13
high oligomer interface	Exon12	c.1471G>A	p.Gly491Arg	Gly474Arg	1
high oligomer interface	Exon12	c.1489T>A	p.Cys497Ser	Cys480Ser	48
N-glycosylation site	Exon11	c.1289A>G	p.Asn430Ser	Asn413Ser	16
intramolecular stabilization site	Exon5	c.407G>A	p.Arg136His	Arg119His	16
intramolecular stabilization site	Exon5	c.382G>A	p.Val128Met	Val111Met	2
intramolecular stabilization site	Exon5	c.413G>C	p.Arg138Pro	Arg121Pro	49
intramolecular stabilization site	Exon5	c.416G>A	p.Cys139Tyr	Cys122Tyr	9
intramolecular stabilization site	Exon5	c.422C>A	p.Thr141Asn	Thr124Asn	48
intramolecular stabilization site	Exon5	c.422C>T	p.Thr141Ile	Thr124Ile	9
intramolecular stabilization site	Exon6	c.526G>A	p.Ala176Thr	Ala159Thr	50,51
intramolecular stabilization site	Exon6	c.529G>A	p.Ala177Thr	Ala160Thr	35
intramolecular stabilization site	Exon6	c.532T>C	p.Tyr178His	Tyr161His	52
intramolecular stabilization site	Exon6	c.535G>A	p.Ala179Thr	Ala162Thr	53
intramolecular stabilization site	Exon6	c.539A>G	p.His180Arg	His163Arg	9
intramolecular stabilization site	Exon6	c.542C>T	p.Ser181Leu	Ser164Leu	13,54
intramolecular stabilization site	Exon6	c.551G>A	p.Arg184Gln	Arg167Gln	6
intramolecular stabilization site	Exon6	c.562T>C	p.Ser188Pro	Ser171Pro	55
intramolecular stabilization site	Exon6	c.565G>A	p.Asp189Asn	Asp172Asn	9
intramolecular stabilization site	Exon6	c.571G>A	p.Glu191Lys	Glu174Lys	27,51
intramolecular stabilization site	Exon6	c.572A>G	p.Glu191Gly	Glu174Gly	28,35
intramolecular stabilization site	Exon6	c.575T>C	p.Met192Thr	Met175Thr	12
intramolecular stabilization site	Exon6	c.602G>A	p.Cys201Tyr	Cys184Tyr	11
intramolecular stabilization site	Exon6	c.609C>G	p.Asp203Glu	Asp186Glu	9
intramolecular stabilization site	Exon7	c.738G>T	p.Arg246Ser	Arg229Ser	22
intramolecular stabilization site	Exon7	c.746G>T	p.Gly249Val	Gly232Val	56
intramolecular stabilization site	Exon9	c.889T>G	p.Tyr297Asp	Tyr280Asp	7
intramolecular stabilization site	Exon9	c.892G>A	p.Glu298Lys	Glu281Lys	57
intramolecular stabilization site	Exon9	c.896T>C	p.Leu299Pro	Leu282Pro	9
intramolecular stabilization site	Exon10	c.1042G>A	p.Ala348Thr	Ala331Thr	22
intramolecular stabilization site	Exon12	c.1397C>T	p.Pro466Leu	Pro449Leu	9
intramolecular stabilization site	Exon12	c.1402G>A	p.Ala468Thr	Ala451Thr	9
intramolecular stabilization site	Exon12	c.1403C>T	p.Ala468Val	Ala451Val	45
intramolecular stabilization site	Exon6	c.601T>C	p.Cys201Arg	Cys184Arg	48
intramolecular stabilization site	Exon3	c.152C>T	p.Ala51Val	Ala34Val	4
intramolecular stabilization site	Exon6	c.484G>A	p.Gly162Ser	Gly145Ser	5
intramolecular stabilization site	Exon6	c.485G>T	p.Gly162Val	Gly145Val	11
intramolecular stabilization site	Exon6	c.494C>T	p.Thr165Ile	Thr148Ile	9
intramolecular stabilization site	Exon7	c.653T>C	p.Ile218Thr	Ile201Thr	58
intramolecular stabilization site	Exon7	c.655A>G	p.Met219Val	Met202Val	34
intramolecular stabilization site	Exon7	c.659G>C	p.Gly220Ala	Gly203Ala	5
intramolecular stabilization site	Exon7	c.661G>C	p.Gly221Arg	Gly204Arg	9
intramolecular stabilization site	Exon9	c.982T>C	p.Phe328Leu	Phe311Leu	39
