# Supplementary material for: The structural pathology for hypophosphatasia caused by malfunctional tissue non-specific alkaline phosphatase
Source: Nat Commun. 2023 Jul 8;14:4048. doi: 10.1038/s41467-023-39833-3 (PMC10329691; doi:10.1038/s41467-023-39833-3)
Supplement: Supplementary file 6 — Source Data [file 41467_2023_39833_MOESM6_ESM.zip]

Archive with 2 entries (2 files):
- maintext source data without photos.xlsx
- supplementary source data without photos ver2.xlsx
