# Supplementary material for: The structural pathology for hypophosphatasia caused by malfunctional tissue non-specific alkaline phosphatase
Source: Nat Commun. 2023 Jul 8;14:4048. doi: 10.1038/s41467-023-39833-3 (PMC10329691; doi:10.1038/s41467-023-39833-3)
Supplement: Supplementary file 6 — Source Data [file 41467_2023_39833_MOESM6_ESM.zip › maintext source data without photos.xlsx]

## Sheet: Figure 1a
Figure 1a
Time (min)	Blank			TNAP			TNAP+inhibitor			TNAP+EGTA			TNAP+EGTA+CaCl2
5	0.0819	0.084	0.0826	0.3089	0.2248	0.1735	0.1159	0.1046	0.0982	0.1793	0.144	0.1213	0.2916	0.2	0.1657
10	0.0831	0.0853	0.0841	0.6851	0.5892	0.5506	0.1786	0.1672	0.1648	0.391	0.3579	0.3275	0.6918	0.5823	0.5638
15	0.0836	0.0861	0.0849	1.1329	1.0177	0.9919	0.2529	0.2415	0.2426	0.6535	0.6201	0.5879	1.1576	1.0417	1.0345
20	0.0839	0.0867	0.0855	1.6097	1.4778	1.4605	0.3331	0.3218	0.3269	0.9405	0.9117	0.8735	1.6601	1.5374	1.5389
25	0.0841	0.086	0.0847	2.0975	1.9498	1.9356	0.416	0.4037	0.4116	1.2381	1.2136	1.1684	2.1731	2.0498	2.0529
30	0.084	0.0858	0.0844	2.588	2.4135	2.4169	0.5003	0.4865	0.4989	1.5396	1.5195	1.4689	2.6954	2.5558	2.5619
35	0.0842	0.0866	0.0849	3.0218	2.8623	2.8561	0.5841	0.5712	0.5871	1.8394	1.8232	1.7655	3.1551	3.0239	3.0487
40	0.0842	0.0869	0.0855	3.3789	3.2291	3.2199	0.6682	0.656	0.6752	2.138	2.1279	2.066	3.5391	3.3765	3.3929
45	0.0842	0.0867	0.0849	3.5779	3.4853	3.4859	0.7526	0.7391	0.7617	2.4242	2.4171	2.3534	3.7088	3.5832	3.5154
50	0.0844	0.0863	0.0847	3.5904	3.5105	3.5066	0.8353	0.8225	0.8488	2.6927	2.6849	2.6217	3.6983	3.506	3.4989

## Sheet: Figure 1b
Figure 1b
Time (min)	Blank			PH6.0 Bis tris			PH7.0 HEPES			PH7.5 HEPES			PH8.0 Tris			PH9.0 Ches
5	0.1019	0.1019	0.1061	0.2876	0.1595	0.2083	0.227	0.2168	0.3017	0.2291	0.2655	0.2494	0.245	0.2845	0.2553	0.3566	0.2666	0.3326
10	0.1037	0.1026	0.1058	0.4736	0.354	0.4113	0.4888	0.4702	0.5593	0.5317	0.5488	0.5423	0.5579	0.5906	0.5648	0.7701	0.6997	0.7559
15	0.1039	0.1028	0.106	0.6902	0.5755	0.6379	0.7827	0.7559	0.8491	0.8706	0.8729	0.8738	0.9086	0.9357	0.9127	1.2341	1.1763	1.2262
20	0.1042	0.1029	0.1058	0.9213	0.8101	0.876	1.0917	1.0589	1.1551	1.225	1.214	1.2216	1.2719	1.2976	1.2753	1.7055	1.6558	1.7016
25	0.1044	0.103	0.1058	1.1542	1.0468	1.1164	1.3992	1.3695	1.4641	1.5739	1.5547	1.5664	1.634	1.6594	1.6372	2.168	2.1286	2.1693
30	0.1043	0.1028	0.1056	1.3895	1.2846	1.3568	1.7041	1.6822	1.773	1.9177	1.8944	1.9082	1.9875	2.0163	1.9924	2.5988	2.5788	2.62
35	0.1045	0.1033	0.1063	1.6266	1.5249	1.6002	2.0077	1.9934	2.0803	2.259	2.2323	2.2477	2.3393	2.3709	2.3456	3.0097	3.0103	3.0412
40	0.1044	0.1033	0.1064	1.8646	1.7653	1.843	2.3083	2.3017	2.3848	2.6005	2.5619	2.5833	2.6758	2.7044	2.6806	3.3241	3.3148	3.3506
45	0.1043	0.103	0.106	2.0995	2.0038	2.0851	2.6008	2.6006	2.6805	2.9115	2.8781	2.8969	2.9959	3.0341	3.0055	3.539	3.5826	3.592
50	0.1046	0.1032	0.1059	2.3305	2.238	2.3219	2.8689	2.8623	2.9454	3.1574	3.1422	3.1519	3.2478	3.2669	3.2479	3.6531	3.6304	3.673

## Sheet: Figure 1c
Figure 1c
	blank	empty vector	Wild-type	R450C	R71H	N417S	G420A	G420S	R391H
	0.311	0.1827	2.5733	0.3408	0.2042	0.211	0.2324	0.2845	0.3682
	0.1909	0.1865	2.3836	0.3536	0.1977	0.1941	0.2381	0.1861	0.372
	0.3167	0.1873	2.6192	0.4347	0.2082	0.2182	0.2352	0.2907	0.3667
	0.1938	0.1885	2.4268	0.4516	0.201	0.1983	0.2779	0.1904
	0.3041	0.177		0.2607	0.1984	0.2051		0.2791
	0.1861	0.1802		0.2712	0.1931	0.1886		0.181
Normalization	blank	empty vector	Wild-type	R450C	R71H	N417S	G420A	G420S	R391H
	0.124365	0.0730595	1.02903	0.136282	0.0816571	0.0843764	0.092934	0.113768	0.147239
	0.0763386	0.0745791	0.953173	0.1414	0.0790579	0.0776183	0.0952133	0.0744192	0.148758
	0.126645	0.074899	1.04739	0.173831	0.0832567	0.0872556	0.0940537	0.116247	0.146639
	0.0774983	0.0753789	0.970448	0.180589	0.0803775	0.0792978	0.111129	0.0761387
	0.121606	0.0707802		0.104251	0.0793378	0.082017		0.111609
	0.0744192	0.0720598		0.10845	0.0772184	0.0754189		0.0723797

## Sheet: Figure 2e
Figure 2e
	blank	empty vector	Wild-type	N170D	D294A	G334D	H171R	H171Y	R184W	T167M	D306V	E235G	E291K
	0.311	0.1827	2.5733	0.2038	0.4549	0.2051	0.188	0.1792	0.2851	0.2502	0.3159	0.1998	0.2799
	0.1909	0.1865	2.3836	0.2708	0.436	0.1902	0.192	0.1922	0.2722	0.379	0.1874	0.1792	0.1779
	0.3167	0.1873	2.6192	0.2071	0.5965	0.2086	0.1913	0.1823	0.2019	0.2744	0.3223	0.2027	0.2862
	0.1938	0.1885	2.4268	0.2749	0.5723	0.1933	0.1954	0.1967	0.2754	0.4017	0.1905	0.1818	0.1812
	0.3041	0.177		0.1989	0.3368	0.2008	0.1834	0.1751	0.2852	0.2284	0.3098	0.1965	0.2722
	0.1861	0.1802		0.2639	0.3222	0.1862	0.1875	0.1868	0.2674	0.3579	0.1828	0.1751	0.1738
Normalization	blank	empty vector	Wild-type	N170D	D294A	G334D	H171R	H171Y	R184W	T167M	D306V	E235G	E291K
	0.124365	0.0730595	1.02903	0.0814972	0.181909	0.082017	0.0751789	0.0716599	0.114008	0.100052	0.126325	0.0798976	0.111929
	0.0763386	0.0745791	0.953173	0.10829	0.174351	0.0760587	0.0767785	0.0768585	0.10885	0.151558	0.074939	0.0716599	0.0711401
	0.126645	0.074899	1.04739	0.0828168	0.238533	0.0834166	0.0764986	0.0728996	0.0807374	0.109729	0.128884	0.0810573	0.114448
	0.0774983	0.0753789	0.970448	0.109929	0.228856	0.0772984	0.0781381	0.078658	0.110129	0.160635	0.0761787	0.0726996	0.0724597
	0.121606	0.0707802		0.0795377	0.134682	0.0802975	0.0733395	0.0700204	0.114048	0.0913344	0.123885	0.078578	0.10885
	0.0744192	0.0720598		0.10553	0.128844	0.0744592	0.074979	0.0746991	0.10693	0.14312	0.0730995	0.0700204	0.0695005

## Sheet: Figure 3f
Figure 3f
	blank	empty vector	Wild-type	C489S	C497S	K264R	R152H	I490F	G491R	D156Y	Y28D	T366N	S368del
	0.311	0.1827	2.5733	0.1964	0.2115	2.8377	2.1991	1.0292	0.2873	0.3495	0.2141	0.1795	0.1998
	0.1909	0.1865	2.3836	0.2016	0.1855	3.3523	2.0684	0.6302	0.191	0.3348	0.2142	0.1909	0.2548
	0.3167	0.1873	2.6192	0.1989	0.2144	3.8797	3.0499	1.37	0.2937	0.421	0.2272	0.1826	0.2031
	0.1938	0.1885	2.4268	0.2043	0.1883	3.9503	3.0219	1.4605	0.1939	0.3973	0.2267	0.1941	0.2596
	0.3041	0.177		0.1927	0.2057			0.7294	0.2805	0.2882	0.2012	0.1757	0.1948
	0.1861	0.1802		0.1968	0.1814			0.4713	0.1868	0.2801	0.2023	0.1862	0.2456
Normalization	blank	empty vector	Wild-type	C489S	C497S	K264R	R152H	I490F	G491R	D156Y	Y28D	T366N	S368del
	0.124365	0.0730595	1.02903	0.078538	0.0845763	1.13476	0.879394	0.411565	0.114888	0.139761	0.085616	0.0717799	0.0798976
	0.0763386	0.0745791	0.953173	0.0806174	0.0741792	1.34054	0.827128	0.252009	0.0763786	0.133883	0.085656	0.0763386	0.101891
	0.126645	0.074899	1.04739	0.0795377	0.085736	1.55145	1.21962	0.547847	0.117447	0.168353	0.0908546	0.0730196	0.0812173
	0.0774983	0.0753789	0.970448	0.0816971	0.0752989	1.57968	1.20842	0.584036	0.0775383	0.158876	0.0906546	0.0776183	0.103811
	0.121606	0.0707802		0.0770584	0.082257			0.291678	0.112169	0.115248	0.0804575	0.0702603	0.0778982
	0.0744192	0.0720598		0.078698	0.0725397			0.188467	0.0746991	0.112009	0.0808973	0.0744592	0.0982125

## Sheet: Figure 4d
Figure 4d
Time (min)	Blank			TNAP			Only ScFv-Fc			Only scFv			Only Fc			TNAP+ScFv-Fc			TNAP+scFv			TNAP+ Fc
20	0.0855	0.0978	0.0975	0.1611	0.1601	0.1541	0.0966	0.098	0.0968	0.0974	0.0979	0.0985	0.1049	0.098	0.0988	0.245	0.2329	0.2265	0.2055	0.1952	0.2022	0.1804	0.1758	0.1715
80	0.0856	0.0985	0.0983	0.2652	0.2692	0.2554	0.097	0.0992	0.0978	0.0976	0.0989	0.0996	0.1057	0.0989	0.0999	0.5108	0.4939	0.4704	0.4017	0.3885	0.399	0.3068	0.3051	0.2995
140	0.0853	0.0978	0.0977	0.3483	0.362	0.343	0.0965	0.0987	0.0976	0.097	0.0985	0.0994	0.1045	0.0986	0.0998	0.7645	0.7468	0.711	0.5805	0.5728	0.5895	0.4152	0.4183	0.4134
200	0.0846	0.0972	0.0971	0.4201	0.4412	0.4186	0.0959	0.0985	0.0976	0.0964	0.0982	0.0993	0.1038	0.0984	0.0996	0.9985	0.9932	0.9395	0.7466	0.7463	0.7712	0.5046	0.515	0.513
260	0.0838	0.0964	0.0963	0.4788	0.5097	0.4844	0.0951	0.0982	0.0974	0.0956	0.0979	0.0991	0.1028	0.0982	0.0996	1.2144	1.2237	1.1598	0.8915	0.9063	0.9387	0.5798	0.6013	0.6021
320	0.0826	0.0952	0.0953	0.5276	0.5692	0.5426	0.094	0.0975	0.0969	0.0947	0.0974	0.0989	0.1016	0.0976	0.0993	1.3973	1.4392	1.3681	1.0154	1.0512	1.0959	0.6423	0.6742	0.6804
380	0.0808	0.094	0.0943	0.5644	0.6201	0.5932	0.0924	0.0969	0.0966	0.0934	0.097	0.0987	0.1011	0.0971	0.0991	1.5493	1.6298	1.5627	1.1161	1.1826	1.2391	0.6825	0.737	0.7464
440	0.0784	0.0925	0.093	0.5865	0.6619	0.6359	0.0906	0.0963	0.0962	0.0917	0.0965	0.0986	0.0984	0.0965	0.0989	1.6599	1.7962	1.7423	1.1851	1.293	1.3671	0.7059	0.7877	0.8026

## Sheet: Figure 4e
Figure 4e
		TNAP-Mutants				TNAP-Mutants + ScFv-Fc
	blank	0.098	0.0965	0.0979	0.0965	0.095	0.0947	0.095	0.0948
	only reagent	0.101	0.1005	0.1009	0.101	0.096	0.097	0.096	0.0971
	TNAP	0.5604	0.5191	0.5704	0.5285	1.0037	0.9674	1.0252	0.9886
	K22A	0.3334	0.3474	0.3385	0.3535	0.51	0.5066	0.5207	0.5173
	D25A	0.2625	0.2546	0.2665	0.2585	0.452	0.4342	0.4611	0.4428
	S368A	0.5192	0.495	0.5292	0.5041	0.7139	0.7162	0.7255	0.7299
	E369A	0.4011	0.3139	0.4083	0.3192	0.5479	0.5103	0.5592	0.5201
	N80A	0.3567	0.3334	0.3628	0.3392	0.4853	0.467	0.4949	0.4789
	K264R	1.1935	1.1871	0.618	0.7301	1.5687	1.5866	1.6015	1.6161
	R152H	0.6642	0.6581	0.479	0.4504	0.819	0.7838	0.8361	0.7994
	R450C	0.208	0.2112	0.2107	0.2138	0.22	0.2148	0.2227	0.2173
	T167M	0.096	0.0964	0.096	0.0964	0.097	0.0987	0.0971	0.0971
Normalization		TNAP-Mutants				TNAP-Mutants + ScFv-Fc
	blank	0.179948	0.177193	0.179764	0.177193	0.174439	0.173888	0.174439	0.174072
	only reagent	0.185456	0.184538	0.185273	0.185456	0.176275	0.178111	0.176275	0.178295
	TNAP	1.02901	0.953171	1.04737	0.970432	1.84299	1.77634	1.88247	1.81527
	K22A	0.612189	0.637896	0.621554	0.649097	0.936462	0.930219	0.956109	0.949866
	D25A	0.482003	0.467497	0.489347	0.474658	0.829962	0.797278	0.846672	0.813069
	S368A	0.953355	0.908919	0.971717	0.925628	1.31086	1.31509	1.33216	1.34024
	E369A	0.7365	0.576383	0.74972	0.586115	1.00605	0.937013	1.0268	0.955008
	N80A	0.654973	0.612189	0.666173	0.622839	0.891108	0.857505	0.908735	0.879356
	K264R	2.1915	2.17975	1.13477	1.34061	2.88045	2.91331	2.94067	2.96748
	R152H	1.2196	1.2084	0.87954	0.827024	1.50385	1.43921	1.53525	1.46786
	R450C	0.38193	0.387805	0.386887	0.39258	0.403964	0.394416	0.408922	0.399006
	T167M	0.176275	0.17701	0.176275	0.17701	0.178111	0.181233	0.178295	0.178295

## Sheet: Figure 5c
Figure 5c
Control	TNAP	R450C	T167M	S368A	R152H	K264R
0.389	23.138	8.948	1.458	34.771	24.815	29.98
2.889	32.877	5.593	3.798	27.579	33.535	31.134
3.761	29.775	6.398	0.713	35.304	13.032	16.378

## Sheet: Figure 5d
Figure 5d
Control	TNAP	R450C	T167M	S368A	R152H	K264R
1.079	90.946	6.878	2.393	88.246	86.539	88.957
1.444	94.084	9.678	3.534	87.642	89.785	93.542
1.671	92.762	9.035	1.978	93.623	89.88	91.211

## Sheet: Figure 5e
Figure 5e
Control	TNAP	R450C	T167M	S368A	R152H	K264R
0.267	68.216	0.589	0.247	59.898	45.81	67.86
0.477	70.659	1.994	0.584	69.553	13.124	69.824
0.595	64.987	12.874	0.146	84.65	75.755	70.422

[truncated: 8 more sheets: Figure 5f, Figure 5g, Figure 5h, Figure 6b, Figure 6c, Figure 6d, Figure 6f, Figure 6h]
