# Supplementary material for: The structural pathology for hypophosphatasia caused by malfunctional tissue non-specific alkaline phosphatase
Source: Nat Commun. 2023 Jul 8;14:4048. doi: 10.1038/s41467-023-39833-3 (PMC10329691; doi:10.1038/s41467-023-39833-3)
Supplement: Supplementary file 6 — Source Data [file 41467_2023_39833_MOESM6_ESM.zip › supplementary source data without photos ver2.xlsx]

## Sheet: Supplementary Figure 1a-c
Supplementary Figure 1a-c

## Sheet: Supplementary Figure 1e
Supplementary Figure 1e
Concentration of ScFv-Fc(pM)	6925.2	3462.6	1731.3	865.65	432.825	216.412	108.206	54.1031	27.0516	13.5258	6.76289	3.38145	1.69072	0.845361	0.422681	Blank
	3.041	3.073	3.001	2.51	1.629	0.967	0.541	0.365	0.239	0.176	0.13	0.11	0.11	0.097	0.091	0.089
	3.128	3.2	2.996	2.34	1.846	0.855	0.708	0.396	0.256	0.177	0.136	0.112	0.099	0.093	0.09	0.089
	3.099	3.121	2.954	2.413	1.801	1.146	0.566	0.426	0.245	0.175	0.125	0.114	0.1	0.094	0.09	0.092
Deduce the blank	2.952	2.984	2.912	2.421	1.54	0.878	0.452	0.276	0.15	0.087	0.041	0.021	0.021	0.008	0.002	0
	3.039	3.111	2.907	2.251	1.757	0.766	0.619	0.307	0.167	0.088	0.047	0.023	0.01	0.004	0.001	0
	3.007	3.029	2.862	2.321	1.709	1.054	0.474	0.334	0.153	0.083	0.033	0.022	0.008	0.002	-0.002	0

## Sheet: Supplementary Figure 7a
Supplementary Figure 7a
			Gel					marker
									1	1	1-T014130-mt	T014130-F1	T014130-R1	365	220713-PCR-024-0
									2	2	2-T014130-mt	T014130-F1	T014130-R1	365	220713-PCR-024-1
									3	3	3-T014130-mt	T014130-F1	T014130-R1	365	220713-PCR-024-2
									4	4	4-T014130-mt	T014130-F1	T014130-R1	365	220713-PCR-024-3
									5	5	5-T014130-mt	T014130-F1	T014130-R1	365	220713-PCR-024-4
									6	6	6-T014130-mt	T014130-F1	T014130-R1	365	220713-PCR-024-5
									7	7	7-T014130-mt	T014130-F1	T014130-R1	365	220713-PCR-024-6
									8	8	8-T014130-mt	T014130-F1	T014130-R1	365	220713-PCR-024-7
									9	9	9-T014130-mt	T014130-F1	T014130-R1	365	220713-PCR-024-8
									10	10	10-T014130-mt	T014130-F1	T014130-R1	365	220713-PCR-024-9
									11	11	11-T014130-mt	T014130-F1	T014130-R1	365	220713-PCR-024-10
									12	WT	WT-T014130-mt	T014130-F1	T014130-R1	365	220713-PCR-024-11
									13	H20	H20-T014130-mt	T014130-F1	T014130-R1	365	220713-PCR-024-12
									14	1	1-T014130-wt	T014130-F2	T014130-R2	309	220713-PCR-024-13
									15	2	2-T014130-wt	T014130-F2	T014130-R2	309	220713-PCR-024-14
									16	3	3-T014130-wt	T014130-F2	T014130-R2	309	220713-PCR-024-15
									17	4	4-T014130-wt	T014130-F2	T014130-R2	309	220713-PCR-024-16
									18	5	5-T014130-wt	T014130-F2	T014130-R2	309	220713-PCR-024-17
									19	6	6-T014130-wt	T014130-F2	T014130-R2	309	220713-PCR-024-18
									20	7	7-T014130-wt	T014130-F2	T014130-R2	309	220713-PCR-024-19
									21	8	8-T014130-wt	T014130-F2	T014130-R2	309	220713-PCR-024-20
									22	9	9-T014130-wt	T014130-F2	T014130-R2	309	220713-PCR-024-21
									23	10	10-T014130-wt	T014130-F2	T014130-R2	309	220713-PCR-024-22
									24	11	11-T014130-wt	T014130-F2	T014130-R2	309	220713-PCR-024-23
									25	WT	WT-T014130-wt	T014130-F2	T014130-R2	309	220713-PCR-024-24
									26	H20	H20-T014130-wt	T014130-F2	T014130-R2	309	220713-PCR-024-25

## Sheet: Supplementary Figure 7b
Supplementary Figure 7b

## Sheet: Supplementary Figure 9b
Supplementary Figure 9b
WT-2mM	Alpl-/--2mM	WT-4mM	Alpl-/--4mM
0	0	0.001	0.006
0.007	0.006	0.008	0
0.002	0.002	0.023	0.001

## Sheet: Supplementary Figure 9c
Supplementary Figure 9c
WT-2mM	Alpl-/--2mM	WT-4mM	Alpl-/--4mM
21.138	70.48	99.3	97.909
62.023	55.461	96.618	98.201
66.144	47.1	97.47	97.893

## Sheet: Supplementary Figure 9e
Supplementary Figure 9e
WT	Alpl-/-
14.234	2.335
15.344	4.563
30.552	2.777

## Sheet: Supplementary Fig. 8, 13, 14a-b
Supplementary Figure 14a-b
